# Supplementary material for: Mapping the planet’s critical areas for biodiversity and nature’s contributions to people
Source: Nat Commun. 2024 Jan 10;15:261. doi: 10.1038/s41467-023-43832-9 (PMC10781687; doi:10.1038/s41467-023-43832-9)
Supplement: Supplementary file 4 — Supplementary Data 1 [file 41467_2023_43832_MOESM4_ESM.xlsx]

## Sheet: Metadata
Supplementary Data 1. Prioritized areas for NCP and biodiversity; results disaggregated by country, continent and biome.
From: Mapping the planet's critical areas for biodiversity and nature's contributions to people
Authors: Rachel A. Neugarten, Rebecca Chaplin-Kramer, Richard P. Sharp, Richard Schuster, Matthew Strimas-Mackey, Patrick R. Roehrdanz, Mark Mulligan, Arnout van Soesbergen, David Hole, Christina M. Kennedy, James R. Oakleaf, Justin A. Johnson, Joseph Kiesecker, Stephen Polasky, Jeffrey O. Hanson, Amanda D. Rodewald
Results: Nature's Contributions to People (0%-95% targets) + species targets, disaggregated by country, continent, biome
Explanation: 20 scenarios were run, for NCP targets ranging from 5% to 95% (also 0% for a biodiversity-only scenario), as well as species representation targets. Species targets were consistent across all scenarios and are described in the Supplementary Materials. For each scenario, the amount of global land area (minus Antarctica) required to achieve the targets is reported. For example, the res…

## Sheet: Country
	(Species targets only)	NCP (5%-95%) + species targets -->
NCP target	0	0.05	0.1	0.15	0.2	0.25	0.3	0.35	0.4	0.45	0.5	0.55	0.6	0.65	0.7	0.75	0.8	0.85	0.9	0.95
Country
Afghanistan	0.16	0.16	0.16	0.16	0.16	0.17	0.17	0.17	0.18	0.18	0.18	0.18	0.19	0.19	0.2	0.21	0.22	0.23	0.25	0.3
Albania	0.33	0.33	0.33	0.33	0.33	0.36	0.39	0.41	0.46	0.51	0.55	0.59	0.61	0.62	0.63	0.64	0.65	0.65	0.65	0.65
Algeria	0.11	0.11	0.11	0.11	0.11	0.11	0.11	0.11	0.11	0.11	0.11	0.11	0.11	0.11	0.12	0.12	0.12	0.12	0.12	0.12
Andorra	0.18	0.18	0.18	0.18	0.18	0.18	0.18	0.18	0.22	0.22	0.22	0.39	0.7	0.86	0.86	0.93	0.93	0.93	0.94	0.94
Angola	0.16	0.16	0.16	0.16	0.16	0.17	0.18	0.19	0.19	0.19	0.2	0.21	0.22	0.23	0.26	0.31	0.4	0.51	0.68	0.88
Antarctica	NA	NA	NA	NA	NA	NA	NA	NA	NA	NA	NA	NA	NA	NA	NA	NA	NA	NA	NA	NA
Antigua and Barbuda	0.97	0.97	0.97	0.97	0.97	0.97	0.97	0.97	0.97	0.97	0.97	0.97	0.97	0.99	0.99	0.99	0.99	0.99	0.99	0.99
Argentina	0.27	0.27	0.27	0.27	0.27	0.28	0.29	0.29	0.3	0.3	0.31	0.32	0.33	0.34	0.36	0.38	0.41	0.44	0.49	0.57
Armenia	0.44	0.44	0.44	0.44	0.45	0.45	0.45	0.46	0.47	0.47	0.48	0.49	0.51	0.53	0.55	0.56	0.56	0.57	0.58	0.61
Aruba	0.67	0.67	0.67	0.67	0.67	0.67	0.67	0.67	0.67	0.67	0.67	0.67	0.67	0.67	0.67	0.67	0.67	0.7	0.7	0.86
Australia	0.16	0.16	0.17	0.16	0.17	0.18	0.18	0.19	0.2	0.2	0.21	0.22	0.22	0.23	0.24	0.24	0.26	0.27	0.29	0.33
Austria	0.12	0.12	0.12	0.12	0.12	0.12	0.12	0.12	0.13	0.13	0.14	0.15	0.16	0.18	0.2	0.23	0.26	0.3	0.37	0.47
Azerbaijan	0.19	0.19	0.19	0.19	0.2	0.21	0.22	0.23	0.24	0.26	0.27	0.29	0.32	0.35	0.37	0.39	0.41	0.42	0.43	0.46
Bahamas	0.78	0.78	0.78	0.78	0.78	0.81	0.83	0.83	0.83	0.83	0.84	0.85	0.86	0.87	0.88	0.88	0.89	0.9	0.91	0.92
Bahrain	0.68	0.68	0.68	0.68	0.68	0.68	0.68	0.68	0.68	0.68	0.68	0.68	0.68	0.68	0.68	0.68	0.68	0.68	0.69	0.69
Bangladesh	0.19	0.19	0.19	0.19	0.19	0.21	0.22	0.24	0.26	0.28	0.29	0.3	0.3	0.31	0.31	0.32	0.32	0.32	0.33	0.33
Barbados	0.98	0.98	0.98	0.98	0.98	0.98	0.98	0.98	0.98	0.98	0.98	0.98	0.98	0.98	0.98	0.98	0.98	0.98	0.98	0.98
Belarus	0.02	0.02	0.02	0.02	0.02	0.04	0.07	0.08	0.09	0.1	0.12	0.16	0.25	0.35	0.42	0.45	0.46	0.47	0.47	0.47
Belgium	0.02	0.02	0.02	0.02	0.02	0.03	0.05	0.07	0.08	0.11	0.14	0.16	0.19	0.2	0.22	0.24	0.26	0.29	0.34	0.36
Belize	0.51	0.51	0.51	0.51	0.51	0.52	0.54	0.56	0.57	0.6	0.63	0.68	0.74	0.8	0.85	0.87	0.9	0.91	0.92	0.92
Benin	0.19	0.19	0.19	0.19	0.19	0.21	0.23	0.24	0.24	0.24	0.24	0.25	0.27	0.29	0.3	0.32	0.37	0.46	0.57	0.6
Bhutan	0.41	0.41	0.41	0.41	0.41	0.42	0.42	0.43	0.44	0.45	0.47	0.51	0.6	0.7	0.75	0.79	0.81	0.82	0.84	0.89
Bolivia	0.26	0.26	0.26	0.26	0.26	0.27	0.29	0.3	0.32	0.34	0.37	0.42	0.5	0.57	0.64	0.7	0.75	0.79	0.81	0.84
Bosnia and Herzegovina	0.2	0.2	0.2	0.2	0.2	0.22	0.24	0.26	0.27	0.28	0.3	0.37	0.47	0.58	0.64	0.68	0.7	0.71	0.72	0.73
Botswana	0.07	0.07	0.09	0.09	0.09	0.1	0.1	0.11	0.11	0.11	0.11	0.12	0.12	0.12	0.12	0.13	0.14	0.15	0.18	0.28
Brazil	0.18	0.18	0.19	0.19	0.19	0.21	0.25	0.3	0.37	0.42	0.48	0.54	0.58	0.62	0.65	0.68	0.7	0.73	0.75	0.77
Brunei Darussalam	0.22	0.22	0.22	0.22	0.22	0.25	0.48	0.76	0.81	0.86	0.88	0.88	0.88	0.89	0.89	0.89	0.89	0.89	0.89	0.89
Bulgaria	0.18	0.18	0.18	0.18	0.18	0.19	0.21	0.22	0.23	0.23	0.24	0.26	0.29	0.31	0.38	0.45	0.48	0.51	0.52	0.53
Burkina Faso	0.08	0.08	0.08	0.08	0.08	0.09	0.09	0.09	0.1	0.1	0.11	0.11	0.12	0.12	0.13	0.14	0.17	0.21	0.24	0.3
Burundi	0.21	0.21	0.21	0.21	0.21	0.21	0.23	0.26	0.28	0.3	0.33	0.36	0.4	0.43	0.47	0.48	0.48	0.49	0.5	0.51
Cabo Verde	0.91	0.91	0.91	0.91	0.91	0.91	0.91	0.91	0.91	0.91	0.91	0.91	0.91	0.91	0.91	0.91	0.91	0.91	0.91	0.91
Cambodia	0.29	0.29	0.29	0.29	0.29	0.31	0.33	0.34	0.35	0.37	0.39	0.43	0.47	0.5	0.53	0.55	0.57	0.59	0.61	0.62
Cameroon	0.28	0.28	0.28	0.28	0.28	0.3	0.33	0.42	0.5	0.55	0.57	0.6	0.63	0.65	0.69	0.74	0.79	0.82	0.85	0.88
Canada	0.08	0.08	0.08	0.08	0.08	0.11	0.12	0.13	0.13	0.14	0.14	0.15	0.16	0.18	0.19	0.22	0.25	0.3	0.36	0.47
Central African Republic	0.09	0.09	0.09	0.09	0.09	0.1	0.11	0.12	0.14	0.15	0.16	0.18	0.21	0.26	0.34	0.45	0.65	0.86	0.95	0.98
Chad	0.06	0.06	0.06	0.06	0.06	0.06	0.07	0.07	0.07	0.07	0.07	0.07	0.07	0.07	0.08	0.08	0.1	0.12	0.16	0.21
Chile	0.34	0.34	0.34	0.34	0.34	0.36	0.38	0.39	0.4	0.42	0.44	0.47	0.51	0.55	0.57	0.59	0.61	0.62	0.63	0.64
China	0.15	0.15	0.15	0.15	0.15	0.16	0.17	0.18	0.19	0.2	0.21	0.22	0.24	0.27	0.29	0.32	0.34	0.38	0.41	0.47
Colombia	0.34	0.34	0.35	0.35	0.35	0.38	0.42	0.52	0.58	0.65	0.73	0.77	0.81	0.83	0.84	0.85	0.86	0.87	0.88	0.9
Comoros	0.96	0.96	0.96	0.96	0.96	0.96	0.96	0.96	0.96	0.96	0.96	0.96	0.96	0.96	0.96	0.96	0.96	0.96	0.96	0.96
Congo	0.15	0.15	0.17	0.17	0.17	0.21	0.36	0.44	0.55	0.6	0.63	0.65	0.67	0.68	0.7	0.71	0.72	0.74	0.77	0.85
Congo DRC	0.16	0.16	0.16	0.16	0.17	0.18	0.23	0.29	0.37	0.48	0.54	0.57	0.6	0.63	0.67	0.71	0.75	0.8	0.85	0.89
Costa Rica	0.66	0.66	0.66	0.66	0.66	0.68	0.69	0.69	0.7	0.7	0.71	0.73	0.74	0.77	0.8	0.82	0.84	0.86	0.87	0.87
Côte d'Ivoire	0.19	0.19	0.19	0.19	0.19	0.2	0.2	0.2	0.2	0.2	0.21	0.21	0.22	0.22	0.23	0.25	0.28	0.37	0.49	0.55
Croatia	0.22	0.22	0.22	0.22	0.22	0.24	0.25	0.25	0.26	0.26	0.27	0.3	0.37	0.45	0.49	0.52	0.54	0.56	0.58	0.6
Cuba	0.55	0.55	0.55	0.55	0.55	0.56	0.57	0.58	0.6	0.61	0.63	0.65	0.67	0.68	0.69	0.7	0.71	0.72	0.72	0.72
Cyprus	0.92	0.92	0.92	0.92	0.92	0.92	0.92	0.92	0.92	0.92	0.92	0.92	0.92	0.92	0.92	0.92	0.92	0.92	0.93	0.93
Czech Republic	0.06	0.06	0.06	0.06	0.06	0.06	0.07	0.08	0.1	0.12	0.17	0.29	0.42	0.47	0.48	0.48	0.48	0.48	0.48	0.48
Denmark	0.03	0.03	0.03	0.03	0.03	0.03	0.03	0.03	0.03	0.03	0.03	0.03	0.03	0.04	0.04	0.04	0.04	0.04	0.04	0.04
Djibouti	0.07	0.07	0.07	0.07	0.07	0.08	0.09	0.09	0.09	0.09	0.09	0.1	0.1	0.11	0.11	0.12	0.12	0.12	0.12	0.14
Dominica	0.93	0.93	0.93	0.93	0.93	0.93	0.93	0.93	0.93	0.93	0.93	0.97	0.98	0.98	0.98	0.98	0.98	0.98	0.98	0.98
Dominican Republic	0.7	0.7	0.7	0.7	0.7	0.71	0.72	0.73	0.75	0.77	0.8	0.83	0.85	0.86	0.87	0.87	0.88	0.89	0.89	0.89
Ecuador	0.65	0.65	0.65	0.65	0.65	0.67	0.71	0.76	0.8	0.84	0.87	0.89	0.9	0.92	0.92	0.93	0.93	0.94	0.94	0.94
Egypt	0.12	0.12	0.12	0.12	0.12	0.12	0.13	0.13	0.13	0.13	0.13	0.13	0.13	0.13	0.13	0.13	0.13	0.13	0.13	0.14
El Salvador	0.53	0.53	0.53	0.53	0.53	0.55	0.59	0.6	0.62	0.65	0.66	0.68	0.7	0.73	0.75	0.78	0.82	0.85	0.89	0.92
Equatorial Guinea	0.15	0.15	0.15	0.15	0.15	0.16	0.2	0.6	0.92	0.95	0.95	0.95	0.95	0.95	0.95	0.95	0.95	0.95	0.95	0.95
Eritrea	0.2	0.2	0.2	0.2	0.2	0.21	0.22	0.22	0.23	0.23	0.24	0.26	0.27	0.28	0.3	0.31	0.33	0.34	0.36	0.39
Estonia	0.05	0.05	0.05	0.05	0.05	0.06	0.09	0.12	0.14	0.17	0.22	0.27	0.38	0.48	0.61	0.69	0.72	0.73	0.73	0.73
Eswatini	0.24	0.24	0.24	0.24	0.24	0.26	0.28	0.31	0.33	0.37	0.41	0.51	0.61	0.63	0.65	0.65	0.66	0.67	0.67	0.67
Ethiopia	0.21	0.21	0.21	0.21	0.21	0.22	0.24	0.26	0.29	0.32	0.35	0.38	0.45	0.51	0.56	0.61	0.65	0.68	0.72	0.76
Fiji	0.67	0.67	0.67	0.68	0.67	0.68	0.69	0.7	0.72	0.71	0.71	0.72	0.73	0.73	0.74	0.74	0.75	0.78	0.8	0.82
Finland	0.06	0.06	0.06	0.06	0.06	0.07	0.11	0.14	0.15	0.16	0.17	0.18	0.22	0.32	0.43	0.55	0.66	0.77	0.85	0.88
France	0.19	0.19	0.19	0.19	0.19	0.2	0.21	0.24	0.28	0.33	0.36	0.39	0.41	0.42	0.43	0.44	0.45	0.46	0.48	0.51
Gabon	0.19	0.19	0.22	0.22	0.22	0.25	0.27	0.35	0.52	0.72	0.85	0.9	0.91	0.92	0.92	0.93	0.93	0.93	0.94	0.95
Gambia	0.74	0.74	0.74	0.74	0.74	0.77	0.78	0.79	0.8	0.8	0.81	0.81	0.81	0.81	0.81	0.81	0.81	0.81	0.81	0.81
Georgia	0.37	0.37	0.37	0.37	0.37	0.38	0.39	0.4	0.4	0.41	0.42	0.46	0.56	0.64	0.67	0.68	0.69	0.69	0.69	0.7
Germany	0.05	0.05	0.05	0.05	0.05	0.06	0.08	0.11	0.16	0.25	0.36	0.45	0.48	0.49	0.49	0.49	0.49	0.49	0.49	0.49
Ghana	0.25	0.25	0.25	0.25	0.25	0.25	0.26	0.26	0.26	0.27	0.27	0.28	0.28	0.29	0.3	0.31	0.32	0.35	0.43	0.59
Greece	0.4	0.4	0.4	0.4	0.4	0.41	0.43	0.45	0.47	0.5	0.51	0.55	0.59	0.63	0.66	0.69	0.7	0.71	0.71	0.72
Grenada	0.81	0.81	0.81	0.81	0.81	0.81	0.81	0.81	0.81	0.83	0.83	0.92	0.92	0.92	0.94	0.94	0.94	0.94	0.94	0.94
Guatemala	0.51	0.51	0.51	0.51	0.51	0.52	0.53	0.54	0.55	0.57	0.59	0.61	0.63	0.67	0.74	0.77	0.79	0.8	0.81	0.81
Guinea	0.17	0.17	0.17	0.17	0.17	0.17	0.18	0.18	0.19	0.2	0.22	0.25	0.27	0.32	0.43	0.62	0.76	0.83	0.85	0.85
Guinea-Bissau	0.35	0.35	0.35	0.35	0.36	0.42	0.47	0.49	0.51	0.55	0.57	0.59	0.61	0.66	0.68	0.73	0.75	0.83	0.86	0.87
Guyana	0.12	0.12	0.12	0.12	0.12	0.14	0.19	0.32	0.55	0.73	0.89	0.92	0.93	0.94	0.95	0.95	0.96	0.96	0.96	0.97
Haiti	0.62	0.62	0.62	0.62	0.62	0.63	0.66	0.71	0.79	0.87	0.9	0.91	0.92	0.93	0.94	0.94	0.94	0.94	0.94	0.94
Honduras	0.41	0.41	0.41	0.41	0.41	0.42	0.43	0.44	0.44	0.45	0.46	0.48	0.51	0.58	0.65	0.71	0.76	0.8	0.82	0.83
Hungary	0.14	0.14	0.14	0.14	0.14	0.14	0.14	0.14	0.14	0.14	0.14	0.15	0.15	0.17	0.19	0.2	0.21	0.23	0.25	0.29
Iceland	0.21	0.21	0.21	0.21	0.21	0.22	0.22	0.23	0.23	0.23	0.23	0.23	0.23	0.24	0.24	0.24	0.24	0.24	0.25	0.24
India	0.2	0.2	0.2	0.2	0.2	0.2	0.21	0.22	0.23	0.24	0.25	0.27	0.28	0.29	0.3	0.31	0.32	0.33	0.34	0.35
Indonesia	0.3	0.3	0.3	0.3	0.3	0.35	0.41	0.49	0.53	0.58	0.63	0.66	0.68	0.69	0.69	0.69	0.7	0.7	0.7	0.7
Iran	0.16	0.16	0.16	0.16	0.16	0.16	0.17	0.17	0.17	0.17	0.17	0.17	0.17	0.17	0.17	0.18	0.18	0.18	0.19	0.21
Iraq	0.13	0.13	0.13	0.13	0.13	0.13	0.13	0.13	0.13	0.13	0.13	0.13	0.13	0.13	0.13	0.13	0.13	0.13	0.13	0.13
Ireland	0.22	0.22	0.22	0.22	0.22	0.26	0.52	0.73	0.78	0.81	0.84	0.86	0.87	0.88	0.89	0.9	0.9	0.9	0.91	0.91
Israel	0.55	0.55	0.55	0.55	0.55	0.57	0.57	0.57	0.57	0.57	0.58	0.58	0.58	0.58	0.58	0.58	0.58	0.58	0.58	0.58
Italy	0.31	0.31	0.31	0.31	0.31	0.33	0.34	0.34	0.35	0.36	0.39	0.41	0.44	0.47	0.49	0.5	0.51	0.52	0.53	0.54
Jamaica	0.83	0.83	0.83	0.83	0.83	0.83	0.85	0.85	0.87	0.87	0.9	0.91	0.93	0.94	0.97	0.98	0.98	0.98	0.98	0.98
Japan	0.37	0.37	0.37	0.37	0.38	0.4	0.42	0.43	0.44	0.45	0.46	0.47	0.5	0.53	0.56	0.59	0.63	0.68	0.73	0.78
Jordan	0.11	0.11	0.11	0.11	0.11	0.11	0.11	0.11	0.11	0.11	0.11	0.11	0.11	0.11	0.11	0.12	0.12	0.12	0.12	0.12
Kazakhstan	0.09	0.09	0.1	0.1	0.1	0.11	0.11	0.12	0.12	0.12	0.12	0.12	0.13	0.13	0.14	0.15	0.17	0.22	0.33	0.51
Kenya	0.22	0.22	0.22	0.22	0.22	0.24	0.27	0.29	0.31	0.33	0.36	0.39	0.42	0.45	0.49	0.53	0.58	0.62	0.68	0.75
Kiribati	0.54	0.54	0.54	0.54	0.54	0.54	0.54	0.54	0.54	0.54	0.54	0.54	0.54	0.54	0.54	0.54	0.54	0.54	0.54	0.54
Kuwait	0.34	0.34	0.34	0.34	0.34	0.34	0.34	0.34	0.34	0.34	0.34	0.34	0.34	0.34	0.34	0.34	0.34	0.34	0.34	0.34
Kyrgyzstan	0.11	0.11	0.12	0.12	0.12	0.12	0.12	0.12	0.12	0.12	0.13	0.14	0.15	0.17	0.22	0.3	0.41	0.51	0.58	0.62
Laos	0.33	0.33	0.33	0.33	0.33	0.33	0.34	0.36	0.38	0.41	0.46	0.53	0.61	0.72	0.84	0.85	0.85	0.86	0.86	0.86
Latvia	0	0	0	0	0	0	0.01	0.01	0.02	0.03	0.04	0.07	0.16	0.3	0.49	0.62	0.68	0.69	0.69	0.69
Lebanon	0.71	0.71	0.71	0.71	0.71	0.72	0.72	0.72	0.72	0.72	0.72	0.72	0.72	0.72	0.72	0.72	0.73	0.73	0.74	0.74
Lesotho	0.19	0.19	0.19	0.19	0.19	0.21	0.21	0.23	0.26	0.28	0.32	0.38	0.43	0.51	0.65	0.7	0.72	0.75	0.75	0.75
Liberia	0.23	0.23	0.23	0.23	0.23	0.26	0.28	0.3	0.31	0.34	0.4	0.48	0.52	0.53	0.53	0.53	0.53	0.53	0.53	0.53
Libya	0.07	0.07	0.07	0.07	0.08	0.08	0.08	0.08	0.08	0.08	0.08	0.08	0.08	0.08	0.08	0.08	0.08	0.08	0.08	0.08
Liechtenstein	0.4	0.4	0.4	0.4	0.4	0.4	0.69	0.69	0.69	0.69	0.69	0.69	0.88	0.88	0.88	0.88	0.88	0.88	0.9	0.9
Lithuania	0.05	0.05	0.05	0.05	0.05	0.05	0.06	0.07	0.07	0.09	0.1	0.13	0.22	0.34	0.4	0.42	0.43	0.43	0.43	0.43
Luxembourg	0	0	0	0	0	0	0	0	0.02	0.17	0.2	0.37	0.45	0.5	0.5	0.5	0.52	0.55	0.57	0.57
Madagascar	0.41	0.41	0.41	0.41	0.41	0.42	0.42	0.43	0.43	0.43	0.44	0.44	0.45	0.46	0.47	0.5	0.52	0.55	0.62	0.78
Malawi	0.2	0.2	0.2	0.2	0.2	0.21	0.21	0.22	0.22	0.23	0.24	0.25	0.26	0.27	0.29	0.32	0.34	0.36	0.39	0.42
Malaysia	0.35	0.35	0.35	0.35	0.35	0.39	0.42	0.45	0.48	0.54	0.6	0.65	0.67	0.69	0.69	0.7	0.7	0.71	0.71	0.72
Maldives	0.01	0.01	0.01	0.01	0.01	0.01	0.01	0.01	0.01	0.01	0.01	0.01	0.01	0.01	0.01	0.01	0.01	0.01	0.01	0.01
Mali	0.1	0.1	0.1	0.1	0.11	0.12	0.12	0.13	0.13	0.13	0.13	0.14	0.14	0.14	0.15	0.15	0.16	0.18	0.2	0.23
Malta	0.88	0.88	0.88	0.88	0.88	0.88	0.88	0.88	0.88	0.88	0.88	0.88	0.89	0.89	0.89	0.89	0.89	0.89	0.89	0.89
Marshall Islands	0.04	0.04	0.04	0.04	0.04	0.04	0.04	0.04	0.04	0.04	0.04	0.04	0.04	0.04	0.04	0.04	0.04	0.04	0.04	0.04
Mauritania	0.16	0.16	0.16	0.16	0.17	0.17	0.17	0.18	0.18	0.18	0.19	0.19	0.19	0.2	0.2	0.2	0.2	0.21	0.22	0.24
Mauritius	0.86	0.86	0.86	0.86	0.86	0.86	0.86	0.86	0.86	0.86	0.86	0.86	0.86	0.86	0.86	0.86	0.86	0.86	0.86	0.86
Mexico	0.35	0.35	0.35	0.35	0.35	0.36	0.37	0.38	0.38	0.39	0.4	0.41	0.42	0.43	0.45	0.46	0.49	0.52	0.56	0.61
Micronesia	0.65	0.65	0.65	0.65	0.65	0.65	0.65	0.65	0.65	0.65	0.65	0.65	0.65	0.65	0.65	0.65	0.65	0.65	0.65	0.65
Moldova	0.05	0.05	0.05	0.05	0.05	0.05	0.05	0.05	0.05	0.05	0.06	0.06	0.08	0.09	0.11	0.12	0.12	0.13	0.13	0.13
Monaco	0	0	0	0	0	0	0	0	0	0	0	0	0	0	0	0	0	0	0	0
Mongolia	0.11	0.11	0.11	0.11	0.11	0.12	0.13	0.13	0.13	0.13	0.14	0.14	0.14	0.17	0.2	0.23	0.26	0.3	0.37	0.48
Montenegro	0.4	0.4	0.4	0.4	0.41	0.42	0.44	0.46	0.47	0.47	0.49	0.54	0.63	0.74	0.79	0.84	0.87	0.89	0.89	0.89
Morocco	0.2	0.2	0.2	0.2	0.21	0.21	0.21	0.21	0.21	0.21	0.22	0.23	0.23	0.24	0.24	0.25	0.26	0.26	0.27	0.28
Mozambique	0.14	0.14	0.14	0.14	0.14	0.15	0.16	0.17	0.17	0.18	0.18	0.19	0.2	0.22	0.24	0.27	0.32	0.41	0.59	0.83
Myanmar	0.28	0.28	0.28	0.28	0.29	0.29	0.31	0.32	0.33	0.36	0.41	0.5	0.58	0.65	0.69	0.71	0.72	0.73	0.73	0.73
Namibia	0.17	0.17	0.17	0.17	0.17	0.19	0.19	0.19	0.2	0.2	0.2	0.2	0.21	0.21	0.22	0.23	0.23	0.25	0.26	0.32
Nauru	1	1	1	1	1	1	1	1	1	1	1	1	1	1	1	1	1	1	1	1
Nepal	0.48	0.48	0.48	0.48	0.48	0.5	0.53	0.57	0.6	0.63	0.66	0.69	0.7	0.72	0.72	0.72	0.73	0.74	0.76	0.81
Netherlands	0.26	0.26	0.26	0.26	0.27	0.36	0.52	0.56	0.57	0.58	0.58	0.59	0.59	0.59	0.59	0.59	0.59	0.59	0.59	0.59
New Zealand	0.4	0.4	0.4	0.4	0.4	0.42	0.56	0.68	0.77	0.82	0.86	0.88	0.91	0.92	0.93	0.93	0.94	0.94	0.94	0.95
Nicaragua	0.34	0.34	0.35	0.35	0.35	0.37	0.39	0.39	0.4	0.4	0.41	0.42	0.45	0.51	0.57	0.62	0.66	0.7	0.72	0.73
Niger	0.1	0.1	0.1	0.1	0.11	0.11	0.11	0.12	0.12	0.12	0.12	0.12	0.12	0.12	0.12	0.12	0.12	0.13	0.14	0.17
Nigeria	0.12	0.12	0.12	0.12	0.12	0.13	0.14	0.15	0.17	0.2	0.23	0.26	0.29	0.31	0.33	0.35	0.37	0.39	0.4	0.41
North Korea	0.16	0.16	0.16	0.16	0.16	0.16	0.16	0.16	0.17	0.17	0.18	0.19	0.21	0.23	0.28	0.36	0.48	0.64	0.71	0.73
North Macedonia	0.45	0.45	0.45	0.45	0.45	0.46	0.47	0.47	0.47	0.48	0.48	0.49	0.52	0.57	0.61	0.65	0.69	0.72	0.73	0.74
Norway	0.15	0.15	0.15	0.15	0.15	0.16	0.16	0.17	0.17	0.17	0.17	0.18	0.18	0.19	0.22	0.26	0.3	0.35	0.41	0.5
Oman	0.18	0.18	0.18	0.18	0.18	0.18	0.18	0.18	0.18	0.18	0.18	0.18	0.18	0.18	0.18	0.19	0.19	0.19	0.19	0.19
Pakistan	0.22	0.22	0.22	0.22	0.22	0.22	0.22	0.23	0.23	0.24	0.24	0.24	0.24	0.25	0.25	0.25	0.26	0.27	0.29	0.31
Palau	0.65	0.65	0.65	0.65	0.65	0.65	0.65	0.65	0.65	0.65	0.65	0.65	0.65	0.65	0.65	0.65	0.65	0.65	0.65	0.65
Palestinian Territory	0.56	0.56	0.56	0.56	0.58	0.6	0.64	0.63	0.64	0.66	0.66	0.66	0.67	0.67	0.67	0.67	0.67	0.67	0.67	0.67
Panama	0.61	0.61	0.61	0.61	0.61	0.63	0.64	0.65	0.65	0.66	0.67	0.68	0.75	0.79	0.81	0.83	0.83	0.84	0.84	0.84
Papua New Guinea	0.48	0.48	0.48	0.48	0.48	0.56	0.62	0.71	0.76	0.81	0.86	0.9	0.91	0.92	0.93	0.93	0.93	0.94	0.94	0.94
Paraguay	0.23	0.23	0.23	0.23	0.23	0.24	0.25	0.28	0.29	0.3	0.32	0.34	0.36	0.39	0.44	0.53	0.64	0.75	0.8	0.82
Peru	0.37	0.37	0.38	0.38	0.38	0.4	0.46	0.56	0.64	0.71	0.76	0.8	0.82	0.83	0.84	0.85	0.86	0.87	0.88	0.9
Philippines	0.5	0.5	0.5	0.5	0.5	0.51	0.52	0.53	0.53	0.54	0.55	0.56	0.57	0.58	0.59	0.59	0.6	0.6	0.61	0.62
Poland	0.11	0.11	0.11	0.11	0.11	0.12	0.13	0.13	0.14	0.16	0.19	0.28	0.39	0.44	0.45	0.45	0.45	0.45	0.45	0.45
Portugal	0.21	0.21	0.21	0.21	0.21	0.22	0.22	0.22	0.22	0.22	0.23	0.23	0.24	0.24	0.25	0.26	0.28	0.3	0.34	0.4
Qatar	0.35	0.35	0.35	0.35	0.35	0.35	0.35	0.35	0.35	0.35	0.35	0.35	0.35	0.35	0.35	0.35	0.35	0.36	0.36	0.36
Romania	0.13	0.13	0.13	0.13	0.13	0.14	0.15	0.17	0.18	0.19	0.2	0.21	0.26	0.35	0.42	0.45	0.46	0.48	0.49	0.5
Russian Federation	0.1	0.1	0.1	0.1	0.1	0.14	0.15	0.15	0.16	0.16	0.16	0.17	0.19	0.21	0.25	0.3	0.35	0.4	0.44	0.49
Rwanda	0.61	0.61	0.61	0.61	0.61	0.62	0.63	0.64	0.65	0.65	0.65	0.65	0.65	0.65	0.65	0.65	0.65	0.65	0.66	0.67
Saint Kitts and Nevis	0.83	0.83	0.83	0.83	0.83	0.83	0.83	0.83	0.83	0.83	0.83	0.83	0.83	0.83	0.86	0.86	0.86	0.89	0.89	0.89
Saint Lucia	0.93	0.93	0.93	0.93	0.93	0.93	0.93	0.93	0.93	0.93	0.93	0.93	0.93	0.96	0.96	0.97	0.97	0.97	0.97	0.97
Saint Vincent and the Grenadines	0.9	0.9	0.9	0.9	0.9	0.9	0.9	0.9	0.9	0.9	0.9	0.9	0.93	0.95	0.95	0.95	0.95	0.95	0.95	0.95
Samoa	0.96	0.96	0.96	0.96	0.96	0.96	0.96	0.96	0.96	0.96	0.96	0.96	0.96	0.96	0.96	0.96	0.96	0.96	0.96	0.96
San Marino	0	0	0	0	0	0	0	0	0	0	0	0	0	0	0	0	0	0	0	0
Sao Tome and Principe	0.95	0.95	0.95	0.95	0.95	0.95	0.95	0.95	0.95	0.95	0.95	0.95	0.95	0.95	0.95	0.95	0.95	0.95	0.95	0.95
Saudi Arabia	0.08	0.08	0.08	0.08	0.08	0.08	0.08	0.08	0.08	0.08	0.08	0.08	0.08	0.08	0.09	0.09	0.09	0.09	0.09	0.09
Senegal	0.27	0.27	0.27	0.27	0.27	0.28	0.3	0.3	0.3	0.31	0.32	0.33	0.35	0.37	0.39	0.4	0.41	0.45	0.52	0.68
Serbia	0.08	0.08	0.08	0.08	0.08	0.08	0.09	0.09	0.09	0.09	0.09	0.11	0.13	0.16	0.2	0.27	0.33	0.38	0.41	0.43
Seychelles	0.29	0.29	0.29	0.29	0.29	0.29	0.29	0.29	0.29	0.29	0.29	0.29	0.29	0.29	0.29	0.29	0.29	0.29	0.29	0.29
Sierra Leone	0.28	0.28	0.28	0.28	0.28	0.3	0.31	0.32	0.32	0.33	0.34	0.35	0.37	0.39	0.39	0.41	0.45	0.48	0.5	0.5
Singapore	0.82	0.82	0.82	0.82	0.82	0.83	0.86	0.86	0.86	0.86	0.86	0.86	0.86	0.86	0.86	0.86	0.86	0.86	0.86	0.86
Slovakia	0.19	0.19	0.19	0.19	0.2	0.21	0.22	0.24	0.24	0.26	0.28	0.35	0.44	0.52	0.56	0.57	0.57	0.57	0.57	0.57
Slovenia	0.12	0.12	0.12	0.12	0.12	0.15	0.16	0.17	0.18	0.22	0.28	0.46	0.66	0.7	0.71	0.72	0.72	0.72	0.73	0.73
Solomon Islands	0.69	0.69	0.69	0.69	0.69	0.7	0.73	0.75	0.75	0.76	0.78	0.83	0.89	0.91	0.92	0.93	0.94	0.94	0.94	0.94
Somalia	0.21	0.21	0.21	0.21	0.21	0.22	0.24	0.25	0.25	0.26	0.27	0.3	0.34	0.39	0.44	0.48	0.53	0.58	0.64	0.71
South Africa	0.22	0.22	0.22	0.22	0.22	0.24	0.24	0.25	0.25	0.26	0.26	0.27	0.29	0.3	0.32	0.35	0.39	0.44	0.5	0.62
South Korea	0.34	0.34	0.34	0.34	0.34	0.37	0.38	0.4	0.41	0.42	0.43	0.45	0.46	0.48	0.5	0.53	0.56	0.62	0.65	0.66
South Sudan	0.09	0.09	0.09	0.09	0.09	0.12	0.15	0.19	0.24	0.27	0.31	0.36	0.43	0.49	0.56	0.63	0.73	0.83	0.91	0.94
Spain	0.25	0.25	0.25	0.25	0.25	0.26	0.27	0.27	0.28	0.28	0.29	0.3	0.31	0.33	0.34	0.35	0.37	0.4	0.44	0.49
Sri Lanka	0.53	0.53	0.53	0.53	0.54	0.54	0.55	0.56	0.56	0.58	0.6	0.63	0.66	0.68	0.72	0.74	0.75	0.75	0.75	0.75
Sudan	0.09	0.09	0.09	0.09	0.09	0.09	0.1	0.1	0.11	0.11	0.12	0.14	0.15	0.16	0.17	0.18	0.19	0.2	0.22	0.24
Suriname	0.22	0.22	0.25	0.25	0.26	0.28	0.32	0.49	0.85	0.97	0.98	0.99	0.99	0.99	0.99	0.99	0.99	1	1	1
Sweden	0.04	0.04	0.04	0.04	0.04	0.05	0.06	0.06	0.07	0.07	0.07	0.08	0.1	0.17	0.28	0.44	0.58	0.69	0.78	0.82
Switzerland	0.2	0.2	0.2	0.2	0.2	0.29	0.45	0.6	0.65	0.67	0.69	0.71	0.74	0.75	0.76	0.76	0.77	0.77	0.77	0.77
Syria	0.19	0.19	0.19	0.19	0.19	0.19	0.2	0.2	0.2	0.2	0.2	0.2	0.2	0.2	0.2	0.2	0.2	0.2	0.21	0.21
Tajikistan	0.22	0.22	0.22	0.22	0.22	0.23	0.24	0.24	0.24	0.24	0.25	0.26	0.28	0.29	0.32	0.35	0.4	0.45	0.51	0.59
Tanzania	0.23	0.23	0.23	0.23	0.23	0.24	0.26	0.27	0.27	0.29	0.3	0.31	0.34	0.37	0.41	0.46	0.51	0.59	0.67	0.72
Thailand	0.27	0.27	0.27	0.27	0.27	0.27	0.28	0.28	0.29	0.3	0.31	0.33	0.35	0.39	0.42	0.44	0.45	0.45	0.45	0.45
Timor-Leste	0.67	0.67	0.67	0.67	0.67	0.67	0.68	0.68	0.68	0.68	0.68	0.68	0.68	0.68	0.69	0.69	0.69	0.69	0.69	0.69
Togo	0.21	0.21	0.21	0.21	0.21	0.27	0.28	0.28	0.28	0.29	0.29	0.3	0.31	0.32	0.33	0.35	0.4	0.47	0.53	0.55
Tonga	0.58	0.58	0.58	0.58	0.58	0.58	0.58	0.58	0.58	0.58	0.58	0.58	0.58	0.58	0.58	0.58	0.58	0.58	0.58	0.58
Trinidad and Tobago	0.73	0.73	0.73	0.73	0.73	0.75	0.76	0.78	0.82	0.86	0.89	0.9	0.9	0.9	0.9	0.9	0.9	0.9	0.9	0.9
Tunisia	0.21	0.21	0.21	0.21	0.21	0.21	0.22	0.22	0.22	0.22	0.22	0.22	0.22	0.22	0.23	0.23	0.23	0.23	0.23	0.23
Turkey	0.24	0.24	0.24	0.24	0.24	0.25	0.25	0.26	0.26	0.26	0.27	0.27	0.29	0.3	0.32	0.35	0.37	0.4	0.43	0.5
Turkmenistan	0.12	0.12	0.12	0.12	0.12	0.12	0.13	0.13	0.13	0.13	0.13	0.13	0.14	0.14	0.14	0.15	0.15	0.17	0.18	0.21
Tuvalu	0	0	0	0	0	0	0	0	0	0	0	0	0	0	0	0	0	0	0	0
Uganda	0.19	0.19	0.19	0.19	0.19	0.2	0.22	0.24	0.27	0.28	0.3	0.31	0.32	0.33	0.35	0.37	0.39	0.42	0.45	0.49
Ukraine	0.13	0.13	0.13	0.13	0.13	0.13	0.14	0.14	0.14	0.14	0.15	0.15	0.18	0.22	0.25	0.26	0.27	0.27	0.28	0.28
United Arab Emirates	0.33	0.33	0.33	0.33	0.33	0.33	0.33	0.33	0.33	0.33	0.33	0.33	0.33	0.33	0.33	0.33	0.34	0.34	0.34	0.34
United Kingdom	0.27	0.27	0.27	0.27	0.27	0.29	0.46	0.56	0.58	0.6	0.61	0.62	0.63	0.64	0.64	0.65	0.66	0.67	0.68	0.69
United States	0.16	0.16	0.16	0.16	0.16	0.18	0.19	0.2	0.21	0.21	0.22	0.23	0.26	0.29	0.33	0.36	0.4	0.44	0.49	0.56
Uruguay	0.24	0.24	0.24	0.24	0.24	0.26	0.27	0.29	0.3	0.36	0.46	0.58	0.66	0.71	0.74	0.78	0.82	0.84	0.84	0.85
Uzbekistan	0.13	0.13	0.13	0.13	0.13	0.13	0.14	0.14	0.14	0.14	0.14	0.15	0.15	0.16	0.17	0.17	0.19	0.2	0.21	0.24
Vanuatu	0.75	0.75	0.75	0.75	0.75	0.75	0.75	0.75	0.75	0.75	0.75	0.75	0.78	0.81	0.86	0.88	0.88	0.9	0.9	0.91
Vatican City	0	0	0	0	0	0	0	0	0	0	0	0	0	0	0	0	0	0	0	0
Venezuela	0.27	0.27	0.28	0.28	0.28	0.31	0.34	0.36	0.39	0.44	0.56	0.62	0.65	0.67	0.69	0.72	0.74	0.77	0.79	0.83
Vietnam	0.43	0.43	0.43	0.43	0.43	0.43	0.44	0.45	0.46	0.48	0.51	0.54	0.57	0.61	0.63	0.64	0.65	0.65	0.66	0.66
Yemen	0.16	0.16	0.16	0.16	0.16	0.16	0.16	0.16	0.17	0.17	0.17	0.17	0.17	0.18	0.18	0.18	0.19	0.19	0.2	0.21
Zambia	0.17	0.17	0.17	0.17	0.17	0.18	0.19	0.19	0.19	0.2	0.2	0.21	0.22	0.23	0.25	0.3	0.39	0.52	0.69	0.82
Zimbabwe	0.12	0.12	0.12	0.12	0.12	0.13	0.13	0.14	0.14	0.14	0.15	0.15	0.16	0.18	0.21	0.25	0.31	0.42	0.54	0.62

## Sheet: Continents
	(Biodiversity only)	NCP + biodiversity -->
NCP target	0	0.05	0.1	0.15	0.2	0.25	0.3	0.35	0.4	0.45	0.5	0.55	0.6	0.65	0.7	0.75	0.8	0.85	0.9	0.95
Continent
Africa	0.15	0.15	0.15	0.15	0.15	0.16	0.18	0.19	0.2	0.22	0.24	0.25	0.26	0.28	0.3	0.32	0.36	0.39	0.44	0.5
Antarctica	NA	NA	NA	NA	NA	NA	NA	NA	NA	NA	NA	NA	NA	NA	NA	NA	NA	NA	NA	NA
Asia	0.16	0.16	0.16	0.16	0.16	0.18	0.19	0.2	0.21	0.22	0.23	0.24	0.26	0.27	0.29	0.31	0.34	0.36	0.4	0.45
Australia	0.16	0.16	0.17	0.16	0.17	0.18	0.18	0.19	0.2	0.2	0.21	0.22	0.22	0.23	0.24	0.24	0.26	0.27	0.29	0.33
Europe	0.13	0.13	0.13	0.13	0.13	0.15	0.17	0.18	0.19	0.2	0.21	0.23	0.26	0.29	0.34	0.4	0.46	0.5	0.54	0.56
North America	0.14	0.14	0.14	0.14	0.14	0.16	0.17	0.18	0.18	0.19	0.2	0.21	0.22	0.24	0.27	0.29	0.32	0.36	0.41	0.49
Oceania	0.49	0.49	0.49	0.49	0.49	0.5	0.61	0.7	0.77	0.8	0.84	0.86	0.89	0.9	0.91	0.91	0.92	0.92	0.92	0.93
South America	0.25	0.25	0.25	0.25	0.25	0.27	0.3	0.35	0.4	0.45	0.5	0.55	0.58	0.61	0.64	0.66	0.69	0.71	0.74	0.77

## Sheet: Biome
	(Biodiversity only)	NCP + biodiversity -->
NCP target	0	0.05	0.1	0.15	0.2	0.25	0.3	0.35	0.4	0.45	0.5	0.55	0.6	0.65	0.7	0.75	0.8	0.85	0.9	0.95
Biome
Tropical & Subtropical Moist Broadleaf Forests	0.28	0.28	0.29	0.29	0.29	0.31	0.36	0.42	0.49	0.56	0.62	0.67	0.7	0.72	0.74	0.75	0.76	0.77	0.78	0.79
Tropical & Subtropical Dry Broadleaf Forests	0.25	0.25	0.25	0.25	0.25	0.25	0.26	0.27	0.27	0.28	0.3	0.31	0.34	0.36	0.4	0.43	0.47	0.5	0.54	0.58
Tropical & Subtropical Coniferous Forests	0.46	0.46	0.47	0.47	0.47	0.48	0.5	0.51	0.53	0.54	0.56	0.57	0.58	0.6	0.62	0.65	0.68	0.72	0.76	0.84
Temperate Broadleaf & Mixed Forests	0.17	0.17	0.17	0.17	0.17	0.19	0.21	0.23	0.24	0.26	0.27	0.3	0.33	0.37	0.41	0.45	0.5	0.54	0.57	0.59
Temperate Conifer Forests	0.21	0.21	0.21	0.21	0.21	0.23	0.26	0.27	0.28	0.29	0.3	0.33	0.38	0.44	0.49	0.55	0.6	0.67	0.74	0.83
Boreal Forests/Taiga	0.09	0.09	0.09	0.09	0.09	0.14	0.15	0.16	0.16	0.17	0.17	0.19	0.21	0.23	0.26	0.31	0.37	0.42	0.49	0.59
Tropical & Subtropical Grasslands, Savannas & Shrublands	0.15	0.15	0.15	0.15	0.16	0.17	0.18	0.18	0.19	0.2	0.22	0.23	0.26	0.29	0.32	0.36	0.41	0.47	0.54	0.62
Temperate Grasslands, Savannas & Shrublands	0.13	0.13	0.13	0.13	0.13	0.14	0.15	0.15	0.16	0.16	0.16	0.17	0.18	0.2	0.23	0.26	0.29	0.35	0.42	0.49
Flooded Grasslands & Savannas	0.27	0.27	0.27	0.27	0.27	0.3	0.33	0.35	0.37	0.39	0.41	0.44	0.48	0.5	0.53	0.56	0.59	0.63	0.67	0.72
Montane Grasslands & Shrublands	0.21	0.21	0.21	0.21	0.21	0.22	0.23	0.24	0.25	0.26	0.26	0.28	0.29	0.32	0.34	0.36	0.39	0.43	0.47	0.56
Tundra*	0.09	0.09	0.09	0.09	0.09	0.11	0.11	0.12	0.12	0.12	0.12	0.12	0.13	0.13	0.13	0.13	0.13	0.13	0.14	0.16
Mediterranean Forests, Woodlands & Scrub	0.28	0.28	0.28	0.28	0.28	0.29	0.3	0.31	0.31	0.32	0.33	0.34	0.35	0.36	0.37	0.39	0.4	0.42	0.45	0.48
Deserts & Xeric Shrublands*	0.12	0.12	0.12	0.12	0.12	0.13	0.13	0.13	0.13	0.13	0.13	0.14	0.14	0.14	0.14	0.15	0.15	0.16	0.17	0.2
Mangroves	0.43	0.43	0.43	0.43	0.43	0.56	0.64	0.66	0.67	0.68	0.69	0.7	0.72	0.73	0.74	0.74	0.75	0.75	0.76	0.76

## Sheet: Country_sorted
Country	90% NCP target + species targets
Nauru	1
Suriname	1
Antigua and Barbuda	0.99
Barbados	0.98
Dominica	0.98
Jamaica	0.98
Saint Lucia	0.97
Comoros	0.96
Guyana	0.96
Samoa	0.96
Central African Republic	0.95
Equatorial Guinea	0.95
Saint Vincent and the Grenadines	0.95
Sao Tome and Principe	0.95
Andorra	0.94
Ecuador	0.94
Gabon	0.94
Grenada	0.94
Haiti	0.94
New Zealand	0.94
Papua New Guinea	0.94
Solomon Islands	0.94
Cyprus	0.93
Belize	0.92
Bahamas	0.91
Cabo Verde	0.91
Ireland	0.91
South Sudan	0.91
Liechtenstein	0.9
Trinidad and Tobago	0.9
Vanuatu	0.9
Brunei Darussalam	0.89
Dominican Republic	0.89
El Salvador	0.89
Malta	0.89
Montenegro	0.89
Saint Kitts and Nevis	0.89
Colombia	0.88
Peru	0.88
Costa Rica	0.87
Guinea-Bissau	0.86
Laos	0.86
Mauritius	0.86
Singapore	0.86
Cameroon	0.85
Congo DRC	0.85
Finland	0.85
Guinea	0.85
Bhutan	0.84
Panama	0.84
Uruguay	0.84
Honduras	0.82
Bolivia	0.81
Gambia	0.81
Guatemala	0.81
Fiji	0.8
Paraguay	0.8
Venezuela	0.79
Sweden	0.78
Congo	0.77
Switzerland	0.77
Nepal	0.76
Brazil	0.75
Lesotho	0.75
Sri Lanka	0.75
Lebanon	0.74
Estonia	0.73
Japan	0.73
Myanmar	0.73
North Macedonia	0.73
Slovenia	0.73
Bosnia and Herzegovina	0.72
Cuba	0.72
Ethiopia	0.72
Nicaragua	0.72
Greece	0.71
Malaysia	0.71
North Korea	0.71
Aruba	0.7
Indonesia	0.7
Bahrain	0.69
Georgia	0.69
Latvia	0.69
Timor-Leste	0.69
Zambia	0.69
Angola	0.68
Kenya	0.68
United Kingdom	0.68
Eswatini	0.67
Palestinian Territory	0.67
Tanzania	0.67
Rwanda	0.66
Vietnam	0.66
Albania	0.65
Micronesia	0.65
Palau	0.65
South Korea	0.65
Somalia	0.64
Chile	0.63
Madagascar	0.62
Cambodia	0.61
Philippines	0.61
Mozambique	0.59
Netherlands	0.59
Armenia	0.58
Croatia	0.58
Israel	0.58
Kyrgyzstan	0.58
Tonga	0.58
Benin	0.57
Luxembourg	0.57
Slovakia	0.57
Mexico	0.56
Kiribati	0.54
Zimbabwe	0.54
Italy	0.53
Liberia	0.53
Togo	0.53
Bulgaria	0.52
Senegal	0.52
Tajikistan	0.51
Burundi	0.5
Sierra Leone	0.5
South Africa	0.5
Argentina	0.49
Côte d'Ivoire	0.49
Germany	0.49
Romania	0.49
United States	0.49
Czech Republic	0.48
France	0.48
Belarus	0.47
Poland	0.45
Thailand	0.45
Uganda	0.45
Russian Federation	0.44
Spain	0.44
Azerbaijan	0.43
Ghana	0.43
Lithuania	0.43
Turkey	0.43
China	0.41
Norway	0.41
Serbia	0.41
Nigeria	0.4
Malawi	0.39
Austria	0.37
Mongolia	0.37
Canada	0.36
Eritrea	0.36
Qatar	0.36
Belgium	0.34
India	0.34
Kuwait	0.34
Portugal	0.34
United Arab Emirates	0.34
Bangladesh	0.33
Kazakhstan	0.33
Australia	0.29
Pakistan	0.29
Seychelles	0.29
Ukraine	0.28
Morocco	0.27
Namibia	0.26
Afghanistan	0.25
Hungary	0.25
Iceland	0.25
Burkina Faso	0.24
Tunisia	0.23
Mauritania	0.22
Sudan	0.22
Syria	0.21
Uzbekistan	0.21
Mali	0.2
Yemen	0.2
Iran	0.19
Oman	0.19
Botswana	0.18
Turkmenistan	0.18
Chad	0.16
Niger	0.14
Egypt	0.13
Iraq	0.13
Moldova	0.13
Algeria	0.12
Djibouti	0.12
Jordan	0.12
Saudi Arabia	0.09
Libya	0.08
Denmark	0.04
Marshall Islands	0.04
Maldives	0.01
Monaco	0
San Marino	0
Tuvalu	0
Vatican City	0
