# Supplementary material for: Mapping the planet’s critical areas for biodiversity and nature’s contributions to people
Source: Nat Commun. 2024 Jan 10;15:261. doi: 10.1038/s41467-023-43832-9 (PMC10781687; doi:10.1038/s41467-023-43832-9)
Supplement: Supplementary file 5 — Supplementary Data 2 [file 41467_2023_43832_MOESM5_ESM.xlsx]

## Sheet: Metadata
Supplementary Data 2. Prioritized areas for NCP and biodiversity combined with areas of high development potential; results disaggregated by country, continent, and biome.
From: Mapping the planet's critical areas for biodiversity and nature's contributions to people
Authors: Rachel A. Neugarten, Rebecca Chaplin-Kramer, Richard P. Sharp, Richard Schuster, Matthew Strimas-Mackey, Patrick R. Roehrdanz, Mark Mulligan, Arnout van Soesbergen, David Hole, Christina M. Kennedy, James R. Oakleaf, Justin A. Johnson, Joseph Kiesecker, Stephen Polasky, Jeffrey O. Hanson, Amanda D. Rodewald
Results: Nature's Contributions to People (90% target) + species targets combined with Development Potential Index (High and Very High)
Explanation: See Table S6. In this set of results, a single prioritization scenario (90% of NCP, plus species) was combined with the cumulative Development Potential Index (high and very high categories) to calculate the percent of land area that contains prioritized areas for NCP and species and also has high suitability for development. Results are disaggregated by country, continent, and biome…

## Sheet: Country
	Country	% of country area
1	Afghanistan	0.04
2	Albania	0.19
3	Algeria	0.05
4	Andorra	0.24
5	Angola	0.22
6	Antarctica	0
7	Antigua and Barbuda	0.3
8	Argentina	0.25
9	Armenia	0.22
10	Aruba	0.02
11	Australia	0.15
12	Austria	0.11
13	Azerbaijan	0.19
14	Bahamas	0.28
15	Bahrain	0.42
16	Bangladesh	0.16
17	Barbados	0.46
18	Belarus	0.21
19	Belgium	0.22
20	Belize	0.37
21	Benin	0.27
22	Bhutan	0.05
23	Bolivia	0.25
24	Bosnia and Herzegovina	0.21
25	Botswana	0.12
26	Brazil	0.23
27	Brunei Darussalam	0.35
28	Bulgaria	0.21
29	Burkina Faso	0.08
30	Burundi	0.26
44	CÃ´te d'Ivoire	0.23
31	Cabo Verde	0.05
32	Cambodia	0.2
33	Cameroon	0.31
34	Canada	0.12
35	Central African Republic	0.31
36	Chad	0.07
37	Chile	0.22
38	China	0.11
39	Colombia	0.25
40	Comoros	0.09
41	Congo	0.16
42	Congo DRC	0.27
43	Costa Rica	0.36
45	Croatia	0.17
46	Cuba	0.35
47	Cyprus	0.46
48	Czech Republic	0.3
49	Denmark	0.01
50	Djibouti	0.02
51	Dominica	0.01
52	Dominican Republic	0.39
53	Ecuador	0.4
54	Egypt	0.08
55	El Salvador	0.38
56	Equatorial Guinea	0.33
57	Eritrea	0.12
58	Estonia	0.46
59	Eswatini	0.37
60	Ethiopia	0.2
61	Fiji	0.21
62	Finland	0.37
63	France	0.2
64	Gabon	0.24
65	Gambia	0.63
66	Georgia	0.16
67	Germany	0.27
68	Ghana	0.21
69	Greece	0.16
70	Grenada	0.05
71	Guatemala	0.33
72	Guinea	0.35
73	Guinea-Bissau	0.36
74	Guyana	0.31
75	Haiti	0.41
76	Honduras	0.21
77	Hungary	0.14
78	Iceland	0.04
79	India	0.12
80	Indonesia	0.14
81	Iran	0.07
82	Iraq	0.1
83	Ireland	0.6
84	Israel	0.36
85	Italy	0.13
86	Jamaica	0.53
87	Japan	0.19
88	Jordan	0.08
89	Kazakhstan	0.16
90	Kenya	0.3
91	Kiribati	0
92	Kuwait	0.13
93	Kyrgyzstan	0.12
94	Laos	0.2
95	Latvia	0.38
96	Lebanon	0.22
97	Lesotho	0.11
98	Liberia	0.12
99	Libya	0.05
100	Liechtenstein	0.15
101	Lithuania	0.24
102	Luxembourg	0.34
103	Madagascar	0.26
104	Malawi	0.15
105	Malaysia	0.14
106	Maldives	0
107	Mali	0.09
108	Malta	0.14
109	Marshall Islands	0
110	Mauritania	0.08
111	Mauritius	0.26
112	Mexico	0.19
113	Micronesia	0.05
114	Moldova	0.05
115	Monaco	0
116	Mongolia	0.13
117	Montenegro	0.18
118	Morocco	0.11
119	Mozambique	0.32
120	Myanmar	0.14
121	Namibia	0.11
122	Nauru	0.17
123	Nepal	0.12
124	Netherlands	0.41
125	New Zealand	0.36
126	Nicaragua	0.2
127	Niger	0.02
128	Nigeria	0.24
129	North Korea	0.13
130	North Macedonia	0.23
131	Norway	0.2
132	Oman	0.07
133	Pakistan	0.11
134	Palau	0
135	Palestinian Territory	0.36
136	Panama	0.28
137	Papua New Guinea	0.27
138	Paraguay	0.39
139	Peru	0.29
140	Philippines	0.17
141	Poland	0.29
142	Portugal	0.14
143	Qatar	0.24
144	Romania	0.26
145	Russian Federation	0.14
146	Rwanda	0.35
147	Saint Kitts and Nevis	0.39
148	Saint Lucia	0.32
149	Saint Vincent and the Grenadines	0.01
150	Samoa	0
151	San Marino	0
152	Sao Tome and Principe	0.08
153	Saudi Arabia	0.04
154	Senegal	0.22
155	Serbia	0.13
156	Seychelles	0.02
157	Sierra Leone	0.21
158	Singapore	0.08
159	Slovakia	0.24
160	Slovenia	0.25
161	Solomon Islands	0.12
162	Somalia	0.17
163	South Africa	0.27
164	South Korea	0.15
165	South Sudan	0.43
166	Spain	0.16
167	Sri Lanka	0.46
168	Sudan	0.12
169	Suriname	0.2
170	Sweden	0.23
171	Switzerland	0.12
172	Syria	0.13
173	Tajikistan	0.1
174	Tanzania	0.23
175	Thailand	0.15
176	Timor-Leste	0.19
177	Togo	0.29
178	Tonga	0
179	Trinidad and Tobago	0.4
180	Tunisia	0.16
181	Turkey	0.13
182	Turkmenistan	0.09
183	Tuvalu	0
184	Uganda	0.21
185	Ukraine	0.14
186	United Arab Emirates	0.19
187	United Kingdom	0.37
188	United States	0.31
189	Uruguay	0.41
190	Uzbekistan	0.1
191	Vanuatu	0.14
192	Vatican City	0
193	Venezuela	0.24
194	Vietnam	0.17
195	Yemen	0.06
196	Zambia	0.25
197	Zimbabwe	0.25

## Sheet: Continent
Continent	% of continent area
Oceania	0.31
South America	0.25
Europe	0.23
North America	0.2
Africa	0.17
Australia	0.15
Asia	0.11
Antarctica	NA

## Sheet: Biome
Biome	% of biome area
Mangroves	0.32
Temperate Broadleaf & Mixed Forests	0.3
Flooded Grasslands & Savannas	0.3
Tropical & Subtropical Dry Broadleaf Forests	0.29
Temperate Conifer Forests	0.27
Temperate Grasslands, Savannas & Shrublands	0.25
Mediterranean Forests, Woodlands & Scrub	0.24
Tropical & Subtropical Grasslands, Savannas & Shrublands	0.23
Tropical & Subtropical Moist Broadleaf Forests	0.19
Tropical & Subtropical Coniferous Forests	0.18
Montane Grasslands & Shrublands	0.14
Boreal Forests/Taiga	0.11
Deserts & Xeric Shrublands*	0.08
Tundra*	0.01
*NCP models only include vegetated portions of arid lands (deserts and xeric shrublands), NCP models exclude large water bodies (lakes), high latitudes (tundra), rock and ice
